# Supplementary material for: Spruce vs. pine did not impact soil organic carbon density but strongly affected a functionally important dwarf shrub in a boreal production forest system
Source: PLoS One. 2025 Apr 15;20(4):e0320877. doi: 10.1371/journal.pone.0320877 (PMC11999120; doi:10.1371/journal.pone.0320877)
Supplement: S1 Appendix — (XLSX) [file pone.0320877.s001.xlsx]

## Sheet: Soil carbon
Id	Stand id	Territory	Tree	Pair	Plot	Soil depth (cm)	TableAge	Age	Logging class	Site productivity	Area	Tree density	Elevation	Light (lux)	Light (dens)	Aspect	Slope	Loss on ignition (%)	Carbon content (fine)	Carbon percentage	Mass total (g)	Mass fine (g)	Mass coarse (g)	Mass proportion coarse (%)	Mass proportion fine (%)	Sample volume (cm3)	Bulk density (g/cm3)	Carbon density (g/cm)
1	81.1	1	Spruce	1	1	5	45	55	3	17	24	125	270	373.4	2.75	Northeast	20	30.0199	15.0099	0.150099	35.47	34.5641	0.9059	0.0255399	0.97446	120	0.295583	4.32337
2	81.1	1	Spruce	1	1	15	45	55	3	17	24	125	270	373.4	2.75	Northeast	20	19.1447	9.57235	0.0957235	57.58	56.1395	1.4405	0.0250174	0.974983	120	0.479833	4.47822
3	81.1	1	Spruce	1	1	25	45	55	3	17	24	125	270	373.4	2.75	Northeast	20	8.97214	4.48607	0.0448607	93.45	51.5588	41.8912	0.448274	0.551726	120	0.77875	1.92747
4	81.1	1	Spruce	1	2	5	45	55	3	17	24	125	271	373.4	0.75	Northeast	0	27.8407	13.9204	0.139204	21.54	20.8867	0.6533	0.0303296	0.96967	120	0.1795	2.42292
5	81.1	1	Spruce	1	2	15	45	55	3	17	24	125	271	373.4	0.75	Northeast	0	59.0065	29.5033	0.295033	14.38	13.7517	0.6283	0.0436926	0.956307	120	0.119833	3.381
6	81.1	1	Spruce	1	2	25	45	55	3	17	24	125	271	373.4	0.75	Northeast	0	77.5749	38.7875	0.387875	14.16	9.0404	5.1196	0.361554	0.638446	120	0.118	2.92212
7	81.1	1	Spruce	1	3	5	45	55	3	17	24	125	265	373.4	0	Northeast	10	22.0186	11.0093	0.110093	55.32	44.8025	10.5175	0.190121	0.809879	120	0.461	4.11037
8	81.1	1	Spruce	1	3	15	45	55	3	17	24	125	265	373.4	0	Northeast	10	18.164	9.082	0.09082	51.9	50.173	1.727	0.0332755	0.966724	120	0.4325	3.79726
9	81.1	1	Spruce	1	3	25	45	55	3	17	24	125	265	373.4	0	Northeast	10	17.4093	8.70466	0.0870466	54.55	53.3664	1.1836	0.0216975	0.978302	120	0.454583	3.87114
10	79	1	Pine	1	1	5	35	45	3	17	16.6	150	245	28337.8	1.25	East	10	66.3478	33.1739	0.331739	13.65	13.1331	0.5169	0.0378681	0.962132	120	0.11375	3.63063
11	79	1	Pine	1	1	15	35	45	3	17	16.6	150	245	28337.8	1.25	East	10	29.6674	14.8337	0.148337	34.23	33.379	0.851	0.0248612	0.975139	120	0.28525	4.12612
12	79	1	Pine	1	1	25	35	45	3	17	16.6	150	245	28337.8	1.25	East	10	17.0263	8.51314	0.0851314	50.15	45.972	4.178	0.0833101	0.91669	120	0.417917	3.26138
13	79	1	Pine	1	2	5	35	45	3	17	16.6	150	251	28337.8	3.25	East	19	86.5338	43.2669	0.432669	14.01	13.1858	0.8242	0.0588294	0.941171	120	0.11675	4.75424
14	79	1	Pine	1	2	15	35	45	3	17	16.6	150	251	28337.8	3.25	East	19	9.36182	4.68091	0.0468091	89.37	88.281	1.089	0.0121853	0.987815	120	0.74475	3.44363
15	79	1	Pine	1	2	25	35	45	3	17	16.6	150	251	28337.8	3.25	East	19	5.62679	2.8134	0.028134	114.75	80.3943	34.3557	0.299396	0.700604	120	0.95625	1.88484
16	79	1	Pine	1	3	5	35	45	3	17	16.6	150	262	28337.8	3.75	East	12	16.3461	8.17303	0.0817303	55.99	54.629	1.361	0.0243079	0.975692	120	0.466583	3.7207
17	79	1	Pine	1	3	15	35	45	3	17	16.6	150	262	28337.8	3.75	East	12	12.1578	6.07889	0.0607889	64.52	63.002	1.518	0.0235276	0.976472	120	0.537667	3.19152
18	79	1	Pine	1	3	25	35	45	3	17	16.6	150	262	28337.8	3.75	East	12	9.58207	4.79103	0.0479103	70.9	69.9035	0.9965	0.014055	0.985945	120	0.590833	2.79092
28	70	1	Pine	2	1	5	50	60	3	17	5.8	90	359	14173.8	1.75	Southeast	0	95.7895	47.8947	0.478947	10.02	9.6101	0.4099	0.0409082	0.959092	120	0.0835	3.83561
29	70	1	Pine	2	1	15	50	60	3	17	5.8	90	359	14173.8	1.75	Southeast	0	63.2674	31.6337	0.316337	13.27	12.7115	0.5585	0.0420874	0.957913	120	0.110583	3.35093
30	70	1	Pine	2	1	25	50	60	3	17	5.8	90	359	14173.8	1.75	Southeast	0	13.782	6.89099	0.0689099	50.5	49.2532	1.2468	0.0246891	0.975311	120	0.420833	2.82836
31	70	1	Pine	2	2	5	50	60	3	17	5.8	90	352	14173.8	1.25	Southeast	0	22.1558	11.0779	0.110779	53.96	52.9004	1.0596	0.0196368	0.980363	120	0.449667	4.88353
32	70	1	Pine	2	2	15	50	60	3	17	5.8	90	352	14173.8	1.25	Southeast	0	15.5561	7.77807	0.0777807	73.17	49.7905	23.3795	0.319523	0.680477	120	0.60975	3.22728
33	70	1	Pine	2	2	25	50	60	3	17	5.8	90	352	14173.8	1.25	Southeast	0	9.1429	4.57145	0.0457145	84.01	65.0247	18.9853	0.225989	0.774011	120	0.700083	2.47714
34	70	1	Pine	2	3	5	50	60	3	17	5.8	90	255	14173.8	2.25	Southeast	2	22.5634	11.2817	0.112817	50.58	49.4495	1.1305	0.0223507	0.977649	120	0.4215	4.64895
35	70	1	Pine	2	3	15	50	60	3	17	5.8	90	255	14173.8	2.25	Southeast	2	16.8405	8.42024	0.0842024	59.3	57.1005	2.1995	0.0370911	0.962909	120	0.494167	4.00667
36	70	1	Pine	2	3	25	50	60	3	17	5.8	90	255	14173.8	2.25	Southeast	2	13.0924	6.5462	0.065462	81.68	51.9099	29.7701	0.364472	0.635528	120	0.680667	2.83177
19	75	1	Spruce	2	1	5	50	60	3	17	9.7	150	313	1203.4	0.5	Southeast	15	35.4316	17.7158	0.177158	28.98	28.081	0.899	0.0310214	0.968979	120	0.2415	4.14564
20	75	1	Spruce	2	1	15	50	60	3	17	9.7	150	313	1203.4	0.5	Southeast	15	27.5667	13.7834	0.137834	47.02	45.9006	1.1194	0.0238069	0.976193	120	0.391833	5.2722
21	75	1	Spruce	2	1	25	50	60	3	17	9.7	150	313	1203.4	0.5	Southeast	15	27.2633	13.6316	0.136316	40.28	39.2413	1.0387	0.025787	0.974213	120	0.335667	4.4577
22	75	1	Spruce	2	2	5	50	60	3	17	9.7	150	304	1203.4	2.75	Southeast	2	23.5027	11.7513	0.117513	41.98	41.2006	0.7794	0.018566	0.981434	120	0.349833	4.03468
23	75	1	Spruce	2	2	15	50	60	3	17	9.7	150	304	1203.4	2.75	Southeast	2	12.5327	6.26633	0.0626633	69.51	66.6166	2.8934	0.0416257	0.958374	120	0.57925	3.47868
24	75	1	Spruce	2	2	25	50	60	3	17	9.7	150	304	1203.4	2.75	Southeast	2	14.4498	7.22489	0.0722489	85.66	61.5019	24.1581	0.282023	0.717977	120	0.713833	3.70287
25	75	1	Spruce	2	3	5	50	60	3	17	9.7	150	300	1203.4	4	Southeast	0	17.5531	8.77655	0.0877655	58.96	57.9505	1.0095	0.0171218	0.982878	120	0.491333	4.23838
26	75	1	Spruce	2	3	15	50	60	3	17	9.7	150	300	1203.4	4	Southeast	0	13.7503	6.87515	0.0687515	70.97	69.9649	1.0051	0.0141623	0.985838	120	0.591417	4.00849
27	75	1	Spruce	2	3	25	50	60	3	17	9.7	150	300	1203.4	4	Southeast	0	9.46258	4.73129	0.0473129	80.67	77.86	2.81	0.0348333	0.965167	120	0.67225	3.06982
37	88	1	Spruce	3	1	5	20	30	2	17	42.6	200	326	1132.6	7.75	East	2	17.1291	8.56453	0.0856453	56.72	55.5338	1.1862	0.0209133	0.979087	120	0.472667	3.96351
38	88	1	Spruce	3	1	15	20	30	2	17	42.6	200	326	1132.6	7.75	East	2	14.4051	7.20257	0.0720257	67.56	66.2446	1.3154	0.0194701	0.98053	120	0.563	3.97609
39	88	1	Spruce	3	1	25	20	30	2	17	42.6	200	326	1132.6	7.75	East	2	10.493	5.2465	0.052465	78.33	73.7994	4.5306	0.0578399	0.94216	120	0.65275	3.22657
40	88	1	Spruce	3	2	5	20	30	2	17	42.6	200	325	1132.6	12.25	East	14	18.9642	9.48211	0.0948211	34.87	20.2374	14.6326	0.419633	0.580367	120	0.290583	1.59911
41	88	1	Spruce	3	2	15	20	30	2	17	42.6	200	325	1132.6	12.25	East	14	14.0357	7.01787	0.0701787	61.89	60.9109	0.9791	0.01582	0.98418	120	0.51575	3.56221
42	88	1	Spruce	3	2	25	20	30	2	17	42.6	200	325	1132.6	12.25	East	14	11.4338	5.7169	0.057169	69.36	40.3691	28.9909	0.417977	0.582023	120	0.578	1.92322
43	88	1	Spruce	3	3	5	20	30	2	17	42.6	200	334	1132.6	9.75	East	18	19.854	9.92701	0.0992701	47.99	42.0699	5.9201	0.123361	0.876639	120	0.399917	3.48023
44	88	1	Spruce	3	3	15	20	30	2	17	42.6	200	334	1132.6	9.75	East	18	19.7642	9.88212	0.0988212	60.38	59.2447	1.1353	0.0188026	0.981197	120	0.503167	4.87886
45	88	1	Spruce	3	3	25	20	30	2	17	42.6	200	334	1132.6	9.75	East	18	10.6402	5.32009	0.0532009	78.93	65.2598	13.6702	0.173194	0.826806	120	0.65775	2.89323
46	93	1	Pine	3	1	5	20	30	2	17	47.7	250	345	9760	8.5	East	2	91.6012	45.8006	0.458006	8.87	7.9784	0.8916	0.100519	0.899481	120	0.0739167	3.04513
47	93	1	Pine	3	1	15	20	30	2	17	47.7	250	345	9760	8.5	East	2	16.2561	8.12803	0.0812803	67.27	51.619	15.651	0.232659	0.767341	120	0.560583	3.49634
48	93	1	Pine	3	1	25	20	30	2	17	47.7	250	345	9760	8.5	East	2	9.02763	4.51382	0.0451382	97.33	66.7408	30.5892	0.314283	0.685717	120	0.811083	2.51046
49	93	1	Pine	3	2	5	20	30	2	17	47.7	250	351	9760	12.75	East	0	87.3937	43.6968	0.436968	8.14	7.7501	0.3899	0.0478993	0.952101	120	0.0678333	2.82212
50	93	1	Pine	3	2	15	20	30	2	17	47.7	250	351	9760	12.75	East	0	13.9007	6.95033	0.0695033	58.34	51.755	6.585	0.112873	0.887127	120	0.486167	2.99762
51	93	1	Pine	3	2	25	20	30	2	17	47.7	250	351	9760	12.75	East	0	13.0057	6.50286	0.0650286	76	62.8935	13.1065	0.172454	0.827546	120	0.633333	3.40823
52	93	1	Pine	3	3	5	20	30	2	17	47.7	250	352	9760	10.75	East	4	64.6722	32.3361	0.323361	13.05	12.5223	0.5277	0.0404368	0.959563	120	0.10875	3.37435
53	93	1	Pine	3	3	15	20	30	2	17	47.7	250	352	9760	10.75	East	4	14.612	7.30599	0.0730599	68.18	67.0807	1.0993	0.0161235	0.983877	120	0.568167	4.08409
54	93	1	Pine	3	3	25	20	30	2	17	47.7	250	352	9760	10.75	East	4	9.59311	4.79655	0.0479655	84.45	64.462	19.988	0.236684	0.763316	120	0.70375	2.57663
64	53.6	1	Pine	4	1	5	55	65	4	17	51.6	80	321	17560	7.75	Northeast	2	24.2054	12.1027	0.121027	35.01	34.1399	0.8701	0.0248529	0.975147	120	0.29175	3.44321
65	53.6	1	Pine	4	1	15	55	65	4	17	51.6	80	321	17560	7.75	Northeast	2	17.1494	8.5747	0.085747	63.33	51.9882	11.3418	0.17909	0.82091	120	0.52775	3.71486
66	53.6	1	Pine	4	1	25	55	65	4	17	51.6	80	321	17560	7.75	Northeast	2	15.5998	7.79992	0.0779992	64.84	61.7623	3.0777	0.0474661	0.952534	120	0.540333	4.01451
67	53.6	1	Pine	4	2	5	55	65	4	17	51.6	80	323	17560	3.75	Northeast	0	41.0121	20.5061	0.205061	20.32	19.1598	1.1602	0.0570965	0.942904	120	0.169333	3.2741
68	53.6	1	Pine	4	2	15	55	65	4	17	51.6	80	323	17560	3.75	Northeast	0	18.8384	9.4192	0.094192	63.46	53.846	9.614	0.151497	0.848503	120	0.528833	4.22655
69	53.6	1	Pine	4	2	25	55	65	4	17	51.6	80	323	17560	3.75	Northeast	0	14.4531	7.22655	0.0722655	61.86	57.3445	4.5155	0.0729955	0.927005	120	0.5155	3.45336
70	53.6	1	Pine	4	3	5	55	65	4	17	51.6	80	316	17560	3	Northeast	2	31.9615	15.9807	0.159807	52.39	50.7856	1.6044	0.0306242	0.969376	120	0.436583	6.76326
71	53.6	1	Pine	4	3	15	55	65	4	17	51.6	80	316	17560	3	Northeast	2	16.2821	8.14107	0.0814107	47.4	42.4152	4.9848	0.105165	0.894835	120	0.395	2.87754
72	53.6	1	Pine	4	3	25	55	65	4	17	51.6	80	316	17560	3	Northeast	2	18.9501	9.47503	0.0947503	54.9	47.0876	7.8124	0.142302	0.857698	120	0.4575	3.71797
55	71	1	Spruce	4	1	5	55	65	4	17	15.6	70	329	29311.4	6.25	East	4	90.4713	45.2357	0.452357	8.72	8.3914	0.3286	0.0376835	0.962317	120	0.0726667	3.16325
56	71	1	Spruce	4	1	15	55	65	4	17	15.6	70	329	29311.4	6.25	East	4	86.9398	43.4699	0.434699	11.23	10.3952	0.8348	0.0743366	0.925663	120	0.0935833	3.76565
57	71	1	Spruce	4	1	25	55	65	4	17	15.6	70	329	29311.4	6.25	East	4	15.3731	7.68653	0.0768653	63.77	56.0292	7.7408	0.121386	0.878614	120	0.531417	3.58892
58	71	1	Spruce	4	2	5	55	65	4	17	15.6	70	330	29311.4	3.5	East	0	27.8794	13.9397	0.139397	31.26	28.3794	2.8806	0.0921497	0.90785	120	0.2605	3.29667
59	71	1	Spruce	4	2	15	55	65	4	17	15.6	70	330	29311.4	3.5	East	0	18.7346	9.36732	0.0936732	61.27	59.8606	1.4094	0.0230031	0.976997	120	0.510583	4.67278
60	71	1	Spruce	4	2	25	55	65	4	17	15.6	70	330	29311.4	3.5	East	0	14.232	7.11599	0.0711599	75.99	59.6806	16.3094	0.214626	0.785374	120	0.63325	3.53905
61	71	1	Spruce	4	3	5	55	65	4	17	15.6	70	333	29311.4	0.25	East	22	21.9665	10.9832	0.109832	54.57	53.5844	0.9856	0.0180612	0.981939	120	0.45475	4.90441
62	71	1	Spruce	4	3	15	55	65	4	17	15.6	70	333	29311.4	0.25	East	22	18.0328	9.01642	0.0901642	58.51	57.4059	1.1041	0.0188703	0.98113	120	0.487583	4.3133
63	71	1	Spruce	4	3	25	55	65	4	17	15.6	70	333	29311.4	0.25	East	22	17.7311	8.86554	0.0886554	56.41	55.2336	1.1764	0.0208545	0.979146	120	0.470083	4.08063
73	357	1	Spruce	5	1	5	20	30	2	11	30.5	150	598	14280	20.5	Southeast	2	57.851	28.9255	0.289255	19.71	19.3117	0.3983	0.020208	0.979792	120	0.16425	4.65501
74	357	1	Spruce	5	1	15	20	30	2	11	30.5	150	598	14280	20.5	Southeast	2	5.77378	2.88689	0.0288689	77.9	75.2342	2.6658	0.0342208	0.965779	120	0.649167	1.80994
75	357	1	Spruce	5	1	25	20	30	2	11	30.5	150	598	14280	20.5	Southeast	2	21.7839	10.8919	0.108919	48.33	41.1499	7.1801	0.148564	0.851436	120	0.40275	3.73501
76	357	1	Spruce	5	2	5	20	30	2	11	30.5	150	595	14280	23.5	Southeast	22	17.9593	8.97966	0.0897966	46.81	39.8444	6.9656	0.148806	0.851194	120	0.390083	2.98158
77	357	1	Spruce	5	2	15	20	30	2	11	30.5	150	595	14280	23.5	Southeast	22	12.8923	6.44617	0.0644617	50.53	44.0522	6.4778	0.128197	0.871803	120	0.421083	2.3664
78	357	1	Spruce	5	2	25	20	30	2	11	30.5	150	595	14280	23.5	Southeast	22	15.7012	7.85059	0.0785059	53.07	47.1228	5.9472	0.112063	0.887937	120	0.44225	3.08285
79	357	1	Spruce	5	3	5	20	30	2	11	30.5	150	594	14280	16.25	Southeast	10	16.0876	8.04379	0.0804379	48.52	44.8345	3.6855	0.0759584	0.924042	120	0.404333	3.00533
80	357	1	Spruce	5	3	15	20	30	2	11	30.5	150	594	14280	16.25	Southeast	10	18.7474	9.37372	0.0937372	40.79	35.0432	5.7468	0.140887	0.859113	120	0.339917	2.73738
81	357	1	Spruce	5	3	25	20	30	2	11	30.5	150	594	14280	16.25	Southeast	10	15.608	7.80402	0.0780402	59.42	47.726	11.694	0.196802	0.803198	120	0.495167	3.10379
82	295	1	Pine	5	1	5	20	30	2	11	16.9	40	602	4212	13	Southeast	30	23.0765	11.5382	0.115382	40.04	39.1121	0.9279	0.0231743	0.976826	120	0.333667	3.76071
83	295	1	Pine	5	1	15	20	30	2	11	16.9	40	602	4212	13	Southeast	30	18.2484	9.12421	0.0912421	41.29	35.6699	5.6201	0.136113	0.863887	120	0.344083	2.71216
84	295	1	Pine	5	1	25	20	30	2	11	16.9	40	602	4212	13	Southeast	30	9.74701	4.8735	0.048735	74.01	46.6944	27.3156	0.36908	0.63092	120	0.61675	1.89638
85	295	1	Pine	5	2	5	20	30	2	11	16.9	40	610	4212	10.75	Southeast	10	69.6239	34.8119	0.348119	8.33	7.9342	0.3958	0.047515	0.952485	120	0.0694167	2.30171
86	295	1	Pine	5	2	15	20	30	2	11	16.9	40	610	4212	10.75	Southeast	10	10.6388	5.31939	0.0531939	72.4	50.4609	21.9391	0.303026	0.696974	120	0.603333	2.23684
87	295	1	Pine	5	2	25	20	30	2	11	16.9	40	610	4212	10.75	Southeast	10	15.4256	7.71282	0.0771282	49.97	44.4021	5.5679	0.111425	0.888575	120	0.416417	2.85388
88	295	1	Pine	5	3	5	20	30	2	11	16.9	40	614	4212	14.25	Southeast	20	61.8607	30.9303	0.309303	9.84	9.4267	0.4133	0.042002	0.957998	120	0.082	2.42976
89	295	1	Pine	5	3	15	20	30	2	11	16.9	40	614	4212	14.25	Southeast	20	18.7879	9.39397	0.0939397	43.61	38.0274	5.5826	0.128012	0.871988	120	0.363417	2.9769
90	295	1	Pine	5	3	25	20	30	2	11	16.9	40	614	4212	14.25	Southeast	20	20.768	10.384	0.10384	38.64	31.1478	7.4922	0.193898	0.806102	120	0.322	2.69533
100	78	2	Pine	6	1	5	70	80	5	20	32.6	50	242	3442	0.25	Northwest	12	17.5637	8.78186	0.0878186	60.86	59.6913	1.1687	0.0192031	0.980797	120	0.507167	4.36834
101	78	2	Pine	6	1	15	70	80	5	20	32.6	50	242	3442	0.25	Northwest	12	11.8978	5.94891	0.0594891	79.39	72.9241	6.4659	0.0814448	0.918555	120	0.661583	3.61516
102	78	2	Pine	6	1	25	70	80	5	20	32.6	50	242	3442	0.25	Northwest	12	10.9235	5.46173	0.0546173	79.19	76.692	2.498	0.0315444	0.968456	120	0.659917	3.49059
103	78	2	Pine	6	2	5	70	80	5	20	32.6	50	237	3442	0.5	Northwest	2	22.5686	11.2843	0.112843	52.39	51.0448	1.3452	0.0256767	0.974323	120	0.436583	4.80004
104	78	2	Pine	6	2	15	70	80	5	20	32.6	50	237	3442	0.5	Northwest	2	15.5352	7.7676	0.077676	68.64	66.5619	2.0781	0.0302753	0.969725	120	0.572	4.30855
105	78	2	Pine	6	2	25	70	80	5	20	32.6	50	237	3442	0.5	Northwest	2	10.9853	5.49267	0.0549267	70.88	69.4908	1.3892	0.0195993	0.980401	120	0.590667	3.18075
106	78	2	Pine	6	3	5	70	80	5	20	32.6	50	245	3442	1.25	Northwest	4	21.9853	10.9927	0.109927	53.06	51.7143	1.3457	0.0253619	0.974638	120	0.442167	4.73731
107	78	2	Pine	6	3	15	70	80	5	20	32.6	50	245	3442	1.25	Northwest	4	16.2151	8.10755	0.0810755	59.1	58.2099	0.8901	0.0150609	0.984939	120	0.4925	3.93283
108	78	2	Pine	6	3	25	70	80	5	20	32.6	50	245	3442	1.25	Northwest	4	14.5778	7.28892	0.0728892	66.8	54.389	12.411	0.185793	0.814207	120	0.556667	3.30364
91	77	2	Spruce	6	1	5	90	100	5	20	9.9	29	200	1509	0.75	Southwest	2	25.677	12.8385	0.128385	42.21	39.7374	2.4726	0.0585785	0.941421	120	0.35175	4.2514
92	77	2	Spruce	6	1	15	90	100	5	20	9.9	29	200	1509	0.75	Southwest	2	22.7938	11.3969	0.113969	51.6	50.7241	0.8759	0.0169748	0.983025	120	0.43	4.81749
93	77	2	Spruce	6	1	25	90	100	5	20	9.9	29	200	1509	0.75	Southwest	2	15.9311	7.96557	0.0796557	69.13	62.5874	6.5426	0.094642	0.905358	120	0.576083	4.15454
94	77	2	Spruce	6	2	5	90	100	5	20	9.9	29	203	1509	1.25	Southwest	8	29.5237	14.7619	0.147619	39.01	37.6397	1.3703	0.0351269	0.964873	120	0.325083	4.63027
95	77	2	Spruce	6	2	15	90	100	5	20	9.9	29	203	1509	1.25	Southwest	8	20.2963	10.1482	0.101482	46.98	46.3416	0.6384	0.0135888	0.986411	120	0.3915	3.91902
96	77	2	Spruce	6	2	25	90	100	5	20	9.9	29	203	1509	1.25	Southwest	8	10.2042	5.1021	0.051021	85.54	62.3897	23.1503	0.270637	0.729363	120	0.712833	2.65266
97	77	2	Spruce	6	3	5	90	100	5	20	9.9	29	199	1509	1.75	Southwest	10	20.284	10.142	0.10142	50.97	39.9864	10.9836	0.215491	0.784509	120	0.42475	3.37952
98	77	2	Spruce	6	3	15	90	100	5	20	9.9	29	199	1509	1.75	Southwest	10	16.4967	8.24837	0.0824837	55.52	55.3611	0.1589	0.00286203	0.997138	120	0.462667	3.80532
99	77	2	Spruce	6	3	25	90	100	5	20	9.9	29	199	1509	1.75	Southwest	10	10.6279	5.31395	0.0531395	58.42	58.0027	0.4173	0.0071431	0.992857	120	0.486833	2.56853
109	239	1	Spruce	7	1	5	50	60	3	14	35.9	150	448	1501.8	0	Southeast	10	36.0686	18.0343	0.180343	23.48	22.6147	0.8653	0.0368526	0.963147	120	0.195667	3.39867
110	239	1	Spruce	7	1	15	50	60	3	14	35.5	150	448	1501.8	0	Southeast	10	19.2342	9.61712	0.0961712	50.15	42.2975	7.8525	0.15658	0.84342	120	0.417917	3.38983
111	239	1	Spruce	7	1	25	50	60	3	14	35.5	150	448	1501.8	0	Southeast	10	14.0339	7.01693	0.0701693	60.91	48.8594	12.0506	0.197843	0.802157	120	0.507583	2.85703
112	239	1	Spruce	7	2	5	50	60	3	14	35.5	150	445	1501.8	0	Southeast	30	88.6946	44.3473	0.443473	10.55	10.1014	0.4486	0.0425213	0.957479	120	0.0879167	3.73308
113	239	1	Spruce	7	2	15	50	60	3	14	35.5	150	445	1501.8	0	Southeast	30	46.9908	23.4954	0.234954	27.35	23.0261	4.3239	0.158095	0.841905	120	0.227917	4.50839
114	239	1	Spruce	7	2	25	50	60	3	14	35.5	150	445	1501.8	0	Southeast	30	33.4474	16.7237	0.167237	25.36	21.7368	3.6232	0.142871	0.857129	120	0.211333	3.02933
115	239	1	Spruce	7	3	5	50	60	3	14	35.5	150	447	1501.8	1.25	Southeast	0	63.6268	31.8134	0.318134	13.13	12.6055	0.5245	0.0399467	0.960053	120	0.109417	3.34186
116	239	1	Spruce	7	3	15	50	60	3	14	35.5	150	447	1501.8	1.25	Southeast	0	25.6795	12.8398	0.128398	43.93	39.345	4.585	0.104371	0.895629	120	0.366083	4.20984
117	239	1	Spruce	7	3	25	50	60	3	14	35.5	150	447	1501.8	1.25	Southeast	0	16.7669	8.38346	0.0838346	72.34	52.3865	19.9535	0.275829	0.724171	120	0.602833	3.65984
118	267	1	Pine	7	1	5	50	60	3	14	29.8	120	465	6970	3.5	Southeast	20	19.687	9.84349	0.0984349	45.72	44.7539	0.9661	0.0211308	0.978869	120	0.381	3.67112
119	267	1	Pine	7	1	15	50	60	3	14	29.8	120	465	6970	3.5	Southeast	20	10.8433	5.42164	0.0542164	67.28	66.3127	0.9673	0.0143772	0.985623	120	0.560667	2.99603
120	267	1	Pine	7	1	25	50	60	3	14	29.8	120	465	6970	3.5	Southeast	20	8.91445	4.45722	0.0445722	86.07	66.423	19.647	0.228268	0.771732	120	0.71725	2.46718
121	267	1	Pine	7	2	5	50	60	3	14	29.8	120	468	6970	1	Southeast	8	24.7474	12.3737	0.123737	47.53	41.1873	6.3427	0.133446	0.866554	120	0.396083	4.247
122	267	1	Pine	7	2	15	50	60	3	14	29.8	120	468	6970	1	Southeast	8	16.1588	8.07939	0.0807939	64.03	47.2353	16.7947	0.262294	0.737706	120	0.533583	3.18027
123	267	1	Pine	7	2	25	50	60	3	14	29.8	120	468	6970	1	Southeast	8	15.1129	7.55646	0.0755646	70.49	53.2212	17.2688	0.244982	0.755018	120	0.587417	3.35137
124	267	1	Pine	7	3	5	50	60	3	14	29.8	120	452	6970	1.5	Southeast	15	17.6564	8.8282	0.088282	55.49	51.2706	4.2194	0.0760389	0.923961	120	0.462417	3.77189
125	267	1	Pine	7	3	15	50	60	3	14	29.8	120	452	6970	1.5	Southeast	15	12.5863	6.29315	0.0629315	79.77	52.2065	27.5635	0.345537	0.654463	120	0.66475	2.73786
126	267	1	Pine	7	3	25	50	60	3	14	29.8	120	452	6970	1.5	Southeast	15	8.93618	4.46809	0.0446809	75.29	58.5547	16.7353	0.222278	0.777722	120	0.627417	2.18023
127	225	1	Spruce	8	1	5	45	55	3	17	55.6	150	439	439.4	1.5	Southeast	22	24.605	12.3025	0.123025	39.55	38.8268	0.7232	0.0182857	0.981714	120	0.329583	3.98055
128	225	1	Spruce	8	1	15	45	55	3	17	55.6	150	439	439.4	1.5	Southeast	22	15.8264	7.91319	0.0791319	53.46	52.4198	1.0402	0.0194575	0.980542	120	0.4455	3.45673
129	225	1	Spruce	8	1	25	45	55	3	17	55.6	150	439	439.4	1.5	Southeast	22	11.7798	5.88992	0.0588992	73.6	54.0076	19.5924	0.266201	0.733799	120	0.613333	2.65084
130	225	1	Spruce	8	2	5	45	55	3	17	55.6	150	438	439.4	4.75	Southeast	20	21.4787	10.7393	0.107393	44.95	44.085	0.865	0.0192436	0.980756	120	0.374583	3.94537
131	225	1	Spruce	8	2	15	45	55	3	17	55.6	150	438	439.4	4.75	Southeast	20	17.5146	8.75729	0.0875729	49.64	48.0624	1.5776	0.0317808	0.968219	120	0.413667	3.50747
132	225	1	Spruce	8	2	25	45	55	3	17	55.6	150	438	439.4	4.75	Southeast	20	12.6522	6.32611	0.0632611	56.07	50.6781	5.3919	0.0961637	0.903836	120	0.46725	2.67163
133	225	1	Spruce	8	3	5	45	55	3	17	55.6	150	434	439.4	2.75	Southeast	10	35.5493	17.7747	0.177747	29.88	26.7163	3.1637	0.10588	0.89412	120	0.249	3.95728
134	225	1	Spruce	8	3	15	45	55	3	17	55.6	150	434	439.4	2.75	Southeast	10	16.5819	8.29097	0.0829097	55.8	50.7405	5.0595	0.090672	0.909328	120	0.465	3.50573
135	225	1	Spruce	8	3	25	45	55	3	17	55.6	150	434	439.4	2.75	Southeast	10	12.8302	6.41509	0.0641509	75.73	65.4916	10.2384	0.135196	0.864804	120	0.631083	3.50112
136	271	1	Pine	8	1	5	45	55	3	17	35.5	110	453	2372.4	2.5	Southeast	18	19.3521	9.67604	0.0967604	61.17	59.9482	1.2218	0.0199738	0.980026	120	0.50975	4.83384
137	271	1	Pine	8	1	15	45	55	3	17	35.5	110	453	2372.4	2.5	Southeast	18	16.0828	8.04138	0.0804138	72.9	58.3892	14.5108	0.199051	0.800949	120	0.6075	3.91275
138	271	1	Pine	8	1	25	45	55	3	17	35.5	110	453	2372.4	2.5	Southeast	18	13.7502	6.87508	0.0687508	72.29	54.9506	17.3394	0.239859	0.760141	120	0.602417	3.14825
139	271	1	Pine	8	2	5	45	55	3	17	35.5	110	455	2372.4	1.75	Southeast	45	26.6538	13.3269	0.133269	43.78	36.0108	7.7692	0.17746	0.82254	120	0.364833	3.99927
140	271	1	Pine	8	2	15	45	55	3	17	35.5	110	455	2372.4	1.75	Southeast	45	24.5572	12.2786	0.122786	49.11	32.191	16.919	0.344512	0.655488	120	0.40925	3.29384
141	271	1	Pine	8	2	25	45	55	3	17	35.5	110	455	2372.4	1.75	Southeast	45	19.2867	9.64334	0.0964334	48.16	37.999	10.161	0.210984	0.789016	120	0.401333	3.05365
142	271	1	Pine	8	3	5	45	55	3	17	35.5	110	449	2372.4	4.25	Southeast	5	15.7443	7.87213	0.0787213	51.95	46.4739	5.4761	0.105411	0.894589	120	0.432917	3.04874
143	271	1	Pine	8	3	15	45	55	3	17	35.5	110	449	2372.4	4.25	Southeast	5	14.8146	7.40728	0.0740728	69.53	58.298	11.232	0.161542	0.838458	120	0.579417	3.59858
144	271	1	Pine	8	3	25	45	55	3	17	35.5	110	449	2372.4	4.25	Southeast	5	14.8715	7.43574	0.0743574	59.1	48.336	10.764	0.182132	0.817868	120	0.4925	2.99512
154	74	2	Pine	9	1	5	55	65	4	20	10.2	80	210	7010	1	Southwest	10	24.2883	12.1441	0.121441	55.83	54.9602	0.8698	0.0155794	0.984421	120	0.46525	5.56204
155	74	2	Pine	9	1	15	55	65	4	20	10.2	80	210	7010	1	Southwest	10	19.7006	9.85028	0.0985028	66.06	58.5251	7.5349	0.114061	0.885939	120	0.5505	4.80407
156	74	2	Pine	9	1	25	55	65	4	20	10.2	80	210	7010	1	Southwest	10	15.4418	7.72089	0.0772089	81.61	74.3388	7.2712	0.0890969	0.910903	120	0.680083	4.78301
157	74	2	Pine	9	2	5	55	65	4	20	10.2	80	203	7010	0.25	Southwest	8	21.4566	10.7283	0.107283	56.78	56.0064	0.7736	0.0136245	0.986375	120	0.473167	5.0071
158	74	2	Pine	9	2	15	55	65	4	20	10.2	80	203	7010	0.25	Southwest	8	18.0953	9.04764	0.0904764	61.45	60.581	0.869	0.0141416	0.985858	120	0.512083	4.56763
159	74	2	Pine	9	2	25	55	65	4	20	10.2	80	203	7010	0.25	Southwest	8	11.2962	5.6481	0.056481	82.13	60.1965	21.9335	0.267058	0.732942	120	0.684417	2.8333
160	74	2	Pine	9	3	5	55	65	4	20	10.2	80	207	7010	3	Southwest	4	25.086	12.543	0.12543	53.37	51.1412	2.2288	0.0417613	0.958239	120	0.44475	5.34553
161	74	2	Pine	9	3	15	55	65	4	20	10.2	80	207	7010	3	Southwest	4	15.3561	7.67806	0.0767806	64.93	63.4647	1.4653	0.0225674	0.977433	120	0.541083	4.06071
162	74	2	Pine	9	3	25	55	65	4	20	10.2	80	207	7010	3	Southwest	4	12.5521	6.27606	0.0627606	71.18	53.4178	17.7622	0.249539	0.750461	120	0.593167	2.79378
145	70.1	2	Spruce	9	1	5	65	75	4	20	11.2	61	185	499.2	0	West	4	39.8818	19.9409	0.199409	17.33	16.7703	0.5597	0.0322966	0.967703	120	0.144417	2.78679
146	70.1	2	Spruce	9	1	15	65	75	4	20	11.2	61	185	499.2	0	West	4	12.4221	6.21107	0.0621107	61.85	60.0186	1.8314	0.0296103	0.97039	120	0.515417	3.1065
147	70.1	2	Spruce	9	1	25	65	75	4	20	11.2	61	185	499.2	0	West	4	11.6161	5.80803	0.0580803	67.24	58.9407	8.2993	0.123428	0.876572	120	0.560333	2.85275
148	70.1	2	Spruce	9	2	5	65	75	4	20	11.2	61	191	499.2	0	West	2	88.0499	44.025	0.44025	10.08	9.7639	0.3161	0.0313591	0.968641	120	0.084	3.58213
149	70.1	2	Spruce	9	2	15	65	75	4	20	11.2	61	191	499.2	0	West	2	20.5322	10.2661	0.102661	51.9	51.8959	0.0041	7.89981e-05	0.999921	120	0.4325	4.43975
150	70.1	2	Spruce	9	2	25	65	75	4	20	11.2	61	191	499.2	0	West	2	15.8376	7.91879	0.0791879	62.92	61.7274	1.1926	0.0189542	0.981046	120	0.524333	4.07338
151	70.1	2	Spruce	9	3	5	65	75	4	20	11.2	61	190	499.2	0	West	40	72.3582	36.1791	0.361791	9.45	9.1049	0.3451	0.0365185	0.963481	120	0.07875	2.74506
152	70.1	2	Spruce	9	3	15	65	75	4	20	11.2	61	190	499.2	0	West	40	28.7982	14.3991	0.143991	28.53	27.7007	0.8293	0.0290676	0.970932	120	0.23775	3.32387
153	70.1	2	Spruce	9	3	25	65	75	4	20	11.2	61	190	499.2	0	West	40	18.9087	9.45434	0.0945434	48.98	43.7554	5.2246	0.106668	0.893332	120	0.408167	3.44732
172	318	1	Pine	10	1	5	50	60	3	14	71.3	100	472	5512	5.25	Southeast	0	80.4836	40.2418	0.402418	10.66	9.7992	0.8608	0.0807505	0.91925	120	0.0888333	3.28615
173	318	1	Pine	10	1	15	50	60	3	14	71.3	100	472	5512	5.25	Southeast	0	13.8302	6.91511	0.0691511	65.37	43.994	21.376	0.327	0.673	120	0.54475	2.53519
174	318	1	Pine	10	1	25	50	60	3	14	71.3	100	472	5512	5.25	Southeast	0	11.1443	5.57214	0.0557214	81.22	57.6798	23.5402	0.289833	0.710167	120	0.676833	2.67833
175	318	1	Pine	10	2	5	50	60	3	14	71.3	100	466	5512	3.5	Southeast	5	22.1093	11.0547	0.110547	30.07	28.6609	1.4091	0.0468607	0.953139	120	0.250583	2.6403
176	318	1	Pine	10	2	15	50	60	3	14	71.3	100	466	5512	3.5	Southeast	5	16.8623	8.43114	0.0843114	37.08	33.736	3.344	0.0901834	0.909817	120	0.309	2.37027
177	318	1	Pine	10	2	25	50	60	3	14	71.3	100	466	5512	3.5	Southeast	5	13.1397	6.56984	0.0656984	46.15	39.8504	6.2996	0.136503	0.863497	120	0.384583	2.18176
178	318	1	Pine	10	3	5	50	60	3	14	71.3	100	467	5512	2.5	Southeast	10	23.8848	11.9424	0.119424	37.3	34.1767	3.1233	0.0837346	0.916265	120	0.310833	3.40127
179	318	1	Pine	10	3	15	50	60	3	14	71.3	100	467	5512	2.5	Southeast	10	10.7426	5.3713	0.053713	64.98	54.5555	10.4245	0.160426	0.839574	120	0.5415	2.44195
180	318	1	Pine	10	3	25	50	60	3	14	71.3	100	467	14280	2.5	Southeast	10	6.42604	3.21302	0.0321302	70.25	58.5687	11.6813	0.166282	0.833718	120	0.585417	1.56819
163	314	1	Spruce	10	1	5	45	55	3	14	27.9	150	477	910.4	1.5	Southeast	10	22.4688	11.2344	0.112344	39.99	38.0705	1.9195	0.0479995	0.952001	120	0.33325	3.56416
164	314	1	Spruce	10	1	15	45	55	3	14	27.9	150	477	910.4	1.5	Southeast	10	18.8661	9.43304	0.0943304	54.41	48.0629	6.3471	0.116653	0.883347	120	0.453417	3.77816
165	314	1	Spruce	10	1	25	45	55	3	14	27.9	150	477	910.4	1.5	Southeast	10	17.7497	8.87487	0.0887487	64.02	51.0643	12.9557	0.20237	0.79763	120	0.5335	3.77658
166	314	1	Spruce	10	2	5	45	55	3	14	27.9	150	479	910.4	0	Southeast	60	94.4848	47.2424	0.472424	10.26	9.9956	0.2644	0.02577	0.97423	120	0.0855	3.93513
167	314	1	Spruce	10	2	15	45	55	3	14	27.9	150	479	910.4	0	Southeast	60	93.8619	46.931	0.46931	10.18	9.5502	0.6298	0.0618664	0.938134	120	0.0848333	3.735
168	314	1	Spruce	10	2	25	45	55	3	14	27.9	150	479	910.4	0	Southeast	60	14.5191	7.25957	0.0725957	58.19	56.677	1.513	0.026001	0.973999	120	0.484917	3.42875
169	314	1	Spruce	10	3	5	45	55	3	14	27.9	150	487	910.4	2.25	Southeast	12	14.7136	7.35678	0.0735678	37.3	34.3965	2.9035	0.0778418	0.922158	120	0.310833	2.10873
170	314	1	Spruce	10	3	15	45	55	3	14	27.9	150	487	910.4	2.25	Southeast	12	7.96484	3.98242	0.0398242	75.5	74.575	0.925	0.0122517	0.987748	120	0.629167	2.47491
171	314	1	Spruce	10	3	25	45	55	3	14	27.9	150	487	5512	2.25	Southeast	12	7.75905	3.87952	0.0387952	80.34	74.3636	5.9764	0.0743888	0.925611	120	0.6695	2.40413

## Sheet: Bilberry size
ID	Stand Id	Territory	Tree	Pair	Plot	Plant	TableAge	Age	Logging class	Site productivity	Area	Tree density	Light (lux)	Light (dens)	Frequency (1-16)	Height	Shoots	Stem	Log2(Drymass)	Dryweight
1	79	1	Pine	1	1	1	35	45	3	17	16.6	150	4000	2.75	16	13	4	2.1	-1.85353	0.276714
2	79	1	Pine	1	1	2	35	45	3	17	16.6	150	4000	2.75	16	9	2	1.52	-3.30803	0.100968
3	79	1	Pine	1	1	3	35	45	3	17	16.6	150	4000	2.75	16	10	1	1	-4.29497	0.0509429
4	79	1	Pine	1	1	4	35	45	3	17	16.6	150	4000	2.75	16	13	1	1.01	-3.90708	0.0666578
5	79	1	Pine	1	2	1	35	45	3	17	16.6	150	4200	2.75	16	18	2	1.35	-2.57946	0.167304
6	79	1	Pine	1	2	2	35	45	3	17	16.6	150	4200	2.75	16	6	1	1.34	-4.41229	0.0469642
7	79	1	Pine	1	2	3	35	45	3	17	16.6	150	4200	2.75	16	11	2	1.07	-3.74456	0.074606
8	79	1	Pine	1	2	4	35	45	3	17	16.6	150	4200	2.75	16	20	4	1.97	-1.38068	0.384037
9	79	1	Pine	1	3	1	35	45	3	17	16.6	150	82000	2.75	16	13	3	1.15	-3.20018	0.108805
10	79	1	Pine	1	3	2	35	45	3	17	16.6	150	82000	2.75	16	17	4	2.1	-1.47772	0.359056
11	79	1	Pine	1	3	3	35	45	3	17	16.6	150	82000	2.75	16	19	11	2.17	-0.848309	0.555435
12	79	1	Pine	1	3	4	35	45	3	17	16.6	150	82000	2.75	16	15	1	2.29	-2.03315	0.244322
13	79	1	Pine	1	4	1	35	45	3	17	16.6	150	49500	2.75	15	19	3	1.58	-2.01915	0.246704
14	79	1	Pine	1	4	2	35	45	3	17	16.6	150	49500	2.75	15	16	8	1.76	-1.64515	0.319714
15	79	1	Pine	1	4	3	35	45	3	17	16.6	150	49500	2.75	15	22	8	1.76	-1.19902	0.435571
16	79	1	Pine	1	4	4	35	45	3	17	16.6	150	49500	2.75	15	20	1	1.88	-2.03343	0.244274
17	79	1	Pine	1	5	1	35	45	3	17	16.6	150	1989	2.75	16	9	2	1.06	-4.04488	0.0605855
18	79	1	Pine	1	5	2	35	45	3	17	16.6	150	1989	2.75	16	14	1	1.25	-3.36743	0.096895
19	79	1	Pine	1	5	3	35	45	3	17	16.6	150	1989	2.75	16	19	5	1.36	-2.12037	0.229988
20	79	1	Pine	1	5	4	35	45	3	17	16.6	150	1989	2.75	16	17	4	1.56	-2.08539	0.235632
41	70	1	Pine	2	1	1	50	60	3	17	5.8	90	2356	1.75	16	27	4	3.45	0.185242	1.13701
42	70	1	Pine	2	1	2	50	60	3	17	5.8	90	2356	1.75	16	13	2	1.3	-3.1125	0.115623
43	70	1	Pine	2	1	3	50	60	3	17	5.8	90	2356	1.75	16	29	1	4.3	0.178439	1.13166
44	70	1	Pine	2	1	4	50	60	3	17	5.8	90	2356	1.75	16	40	9	2.07	0.0174919	1.0122
45	70	1	Pine	2	2	1	50	60	3	17	5.8	90	50500	1.75	16	39	36	3.17	1.41042	2.65814
46	70	1	Pine	2	2	2	50	60	3	17	5.8	90	50500	1.75	16	23	5	1.9	-1.16917	0.444677
47	70	1	Pine	2	2	3	50	60	3	17	5.8	90	50500	1.75	16	20	1	1.94	-1.9692	0.255394
48	70	1	Pine	2	2	4	50	60	3	17	5.8	90	50500	1.75	16	22	1	1.1	-2.99557	0.125384
49	70	1	Pine	2	3	1	50	60	3	17	5.8	90	14200	1.75	16	18	1	1.88	-2.18103	0.220519
50	70	1	Pine	2	3	2	50	60	3	17	5.8	90	14200	1.75	16	14	3	1.88	-2.09157	0.234626
51	70	1	Pine	2	3	3	50	60	3	17	5.8	90	14200	1.75	16	27	5	1.77	-1.08943	0.469947
52	70	1	Pine	2	3	4	50	60	3	17	5.8	90	14200	1.75	16	28	14	2.96	0.426517	1.34398
53	70	1	Pine	2	4	1	50	60	3	17	5.8	90	1922	1.75	16	12	1	1.07	-3.90124	0.0669281
54	70	1	Pine	2	4	2	50	60	3	17	5.8	90	1922	1.75	16	33	10	1.72	-0.588314	0.66512
55	70	1	Pine	2	4	3	50	60	3	17	5.8	90	1922	1.75	16	23	1	1.5	-2.29925	0.203169
56	70	1	Pine	2	4	4	50	60	3	17	5.8	90	1922	1.75	16	29	16	1.83	-0.453706	0.730165
57	70	1	Pine	2	5	1	50	60	3	17	5.8	90	1891	1.75	16	21	3	1.12	-2.58238	0.166966
58	70	1	Pine	2	5	2	50	60	3	17	5.8	90	1891	1.75	16	21	10	1.6	-1.36935	0.387065
59	70	1	Pine	2	5	3	50	60	3	17	5.8	90	1891	1.75	16	16	1	1.34	-3.03824	0.121731
60	70	1	Pine	2	5	4	50	60	3	17	5.8	90	1891	1.75	16	10	1	0.93	-4.44333	0.0459647
101	93	1	Pine	3	1	1	20	30	2	17	47.7	250	10300	10.6667	16	50	27	3.75	1.98636	3.96237
102	93	1	Pine	3	1	2	20	30	2	17	47.7	250	10300	10.6667	16	32	10	2.04	-0.282613	0.8221
103	93	1	Pine	3	1	3	20	30	2	17	47.7	250	10300	10.6667	16	55	23	4.1	2.23786	4.71697
104	93	1	Pine	3	1	4	20	30	2	17	47.7	250	10300	10.6667	16	15	1	0.89	-3.96518	0.0640267
105	93	1	Pine	3	2	1	20	30	2	17	47.7	250	11500	10.6667	16	49	63	5	2.8867	7.39575
106	93	1	Pine	3	2	2	20	30	2	17	47.7	250	11500	10.6667	16	27	3	1.15	-2.17627	0.221247
107	93	1	Pine	3	2	3	20	30	2	17	47.7	250	11500	10.6667	16	37	11	2.02	-0.0610618	0.958558
108	93	1	Pine	3	2	4	20	30	2	17	47.7	250	11500	10.6667	16	31	5	1.88	-0.772639	0.585346
109	93	1	Pine	3	3	1	20	30	2	17	47.7	250	10100	10.6667	16	40	16	2.61	0.722601	1.65015
110	93	1	Pine	3	3	2	20	30	2	17	47.7	250	10100	10.6667	16	27	11	1.9	-0.627664	0.647224
111	93	1	Pine	3	3	3	20	30	2	17	47.7	250	10100	10.6667	16	31	19	2.82	0.592787	1.50816
112	93	1	Pine	3	3	4	20	30	2	17	47.7	250	10100	10.6667	16	30	32	2.5	0.510131	1.42418
113	93	1	Pine	3	4	1	20	30	2	17	47.7	250	8700	10.6667	16	20	2	1.3	-2.50901	0.175676
114	93	1	Pine	3	4	2	20	30	2	17	47.7	250	8700	10.6667	16	24	13	2.97	0.187676	1.13893
115	93	1	Pine	3	4	3	20	30	2	17	47.7	250	8700	10.6667	16	34	33	2.49	0.689648	1.61289
116	93	1	Pine	3	4	4	20	30	2	17	47.7	250	8700	10.6667	16	23	10	1.89	-0.901383	0.535373
117	93	1	Pine	3	5	1	20	30	2	17	47.7	250	8200	10.6667	16	34	11	2.04	-0.159378	0.895411
118	93	1	Pine	3	5	2	20	30	2	17	47.7	250	8200	10.6667	16	26	14	2.14	-0.340439	0.789801
119	93	1	Pine	3	5	3	20	30	2	17	47.7	250	8200	10.6667	16	22	3	1.87	-1.46928	0.361163
120	93	1	Pine	3	5	4	20	30	2	17	47.7	250	8200	10.6667	16	43	38	3.17	1.56893	2.96685
121	53.6	1	Pine	4	1	1	55	65	4	17	51.6	80	4900	4.83333	16	25	1	1.39	-2.33813	0.197766
122	53.6	1	Pine	4	1	2	55	65	4	17	51.6	80	4900	4.83333	16	31	5	1.95	-0.697905	0.616467
123	53.6	1	Pine	4	1	3	55	65	4	17	51.6	80	4900	4.83333	16	42	33	4.95	2.39032	5.24274
124	53.6	1	Pine	4	1	4	55	65	4	17	51.6	80	4900	4.83333	16	47	37	6.09	3.01758	8.09806
125	53.6	1	Pine	4	2	1	55	65	4	17	51.6	80	4800	4.83333	16	18	2	1.45	-2.43337	0.185132
126	53.6	1	Pine	4	2	2	55	65	4	17	51.6	80	4800	4.83333	16	35	27	3.43	1.30435	2.46973
127	53.6	1	Pine	4	2	3	55	65	4	17	51.6	80	4800	4.83333	16	41	40	3.41	1.67202	3.1866
128	53.6	1	Pine	4	2	4	55	65	4	17	51.6	80	4800	4.83333	16	43	37	6.86	3.13636	8.79304
129	53.6	1	Pine	4	3	1	55	65	4	17	51.6	80	7100	4.83333	16	26	8	2.45	-0.28879	0.818588
130	53.6	1	Pine	4	3	2	55	65	4	17	51.6	80	7100	4.83333	16	24	4	1.8	-1.30976	0.403389
131	53.6	1	Pine	4	3	3	55	65	4	17	51.6	80	7100	4.83333	16	18	2	1.34	-2.59466	0.16555
132	53.6	1	Pine	4	3	4	55	65	4	17	51.6	80	7100	4.83333	16	23	2	1.02	-2.80908	0.142686
133	53.6	1	Pine	4	4	1	55	65	4	17	51.6	80	19200	4.83333	16	11	2	1.16	-3.57946	0.0836515
134	53.6	1	Pine	4	4	2	55	65	4	17	51.6	80	19200	4.83333	16	23	9	3.1	0.0678437	1.04815
135	53.6	1	Pine	4	4	3	55	65	4	17	51.6	80	19200	4.83333	16	24	5	2.32	-0.701273	0.615029
136	53.6	1	Pine	4	4	4	55	65	4	17	51.6	80	19200	4.83333	16	23	2	1.24	-2.40981	0.18818
137	53.6	1	Pine	4	5	1	55	65	4	17	51.6	80	51800	4.83333	13	17	8	1.95	-1.35064	0.392117
138	53.6	1	Pine	4	5	2	55	65	4	17	51.6	80	51800	4.83333	13	10	2	1.43	-3.28521	0.102578
139	53.6	1	Pine	4	5	3	55	65	4	17	51.6	80	51800	4.83333	13	21	8	1.66	-1.38377	0.383215
140	53.6	1	Pine	4	5	4	55	65	4	17	51.6	80	51800	4.83333	13	19	8	2.05	-1.09259	0.468919
161	295	1	Pine	5	1	1	20	30	2	11	16.9	40	3370	12.6667	16	33	49	3.62	1.57166	2.97247
162	295	1	Pine	5	1	2	20	30	2	11	16.9	40	3370	12.6667	16	26	11	3.77	0.720262	1.64748
163	295	1	Pine	5	1	3	20	30	2	11	16.9	40	3370	12.6667	16	25	22	2.26	-0.102197	0.931613
164	295	1	Pine	5	1	4	20	30	2	11	16.9	40	3370	12.6667	16	15	1	1.51	-2.88448	0.135421
165	295	1	Pine	5	2	1	20	30	2	11	16.9	40	3700	12.6667	16	22	12	1.54	-1.30904	0.403589
166	295	1	Pine	5	2	2	20	30	2	11	16.9	40	3700	12.6667	16	23	15	2.64	-0.0552184	0.962449
167	295	1	Pine	5	2	3	20	30	2	11	16.9	40	3700	12.6667	16	30	14	3.06	0.591093	1.50639
168	295	1	Pine	5	2	4	20	30	2	11	16.9	40	3700	12.6667	16	20	2	1.65	-2.02163	0.24628
169	295	1	Pine	5	3	1	20	30	2	11	16.9	40	3590	12.6667	16	23	11	1.55	-1.26851	0.415089
170	295	1	Pine	5	3	2	20	30	2	11	16.9	40	3590	12.6667	16	20	15	1.87	-0.95597	0.515495
171	295	1	Pine	5	3	3	20	30	2	11	16.9	40	3590	12.6667	16	20	3	1.92	-1.54886	0.341781
172	295	1	Pine	5	3	4	20	30	2	11	16.9	40	3590	12.6667	16	8	1	1.19	-4.25197	0.0524844
173	295	1	Pine	5	4	1	20	30	2	11	16.9	40	4500	12.6667	15	15	4	1.32	-2.60224	0.164682
174	295	1	Pine	5	4	2	20	30	2	11	16.9	40	4500	12.6667	15	16	3	1.3	-2.65866	0.158367
175	295	1	Pine	5	4	3	20	30	2	11	16.9	40	4500	12.6667	15	9	2	0.79	-4.64589	0.0399437
176	295	1	Pine	5	4	4	20	30	2	11	16.9	40	4500	12.6667	15	13	3	1.23	-3.0627	0.119684
177	295	1	Pine	5	5	1	20	30	2	11	16.9	40	5900	12.6667	16	22	10	3	-0.0191175	0.986836
178	295	1	Pine	5	5	2	20	30	2	11	16.9	40	5900	12.6667	16	39	29	3.7	1.63957	3.11573
179	295	1	Pine	5	5	3	20	30	2	11	16.9	40	5900	12.6667	16	25	21	2.53	0.109815	1.07909
180	295	1	Pine	5	5	4	20	30	2	11	16.9	40	5900	12.6667	16	6	3	0.62	-5.54632	0.021399
221	78	2	Pine	6	1	1	70	80	5	20	32.6	50	3100	0.666667	0	NA	NA	NA	NA	#VALUE!
222	78	2	Pine	6	1	2	70	80	5	20	32.6	50	3100	0.666667	0	NA	NA	NA	NA	#VALUE!
223	78	2	Pine	6	1	3	70	80	5	20	32.6	50	3100	0.666667	0	NA	NA	NA	NA	#VALUE!
224	78	2	Pine	6	1	4	70	80	5	20	32.6	50	3100	0.666667	0	NA	NA	NA	NA	#VALUE!
225	78	2	Pine	6	2	1	70	80	5	20	32.6	50	3361	0.666667	0	NA	NA	NA	NA	#VALUE!
226	78	2	Pine	6	2	2	70	80	5	20	32.6	50	3361	0.666667	0	NA	NA	NA	NA	#VALUE!
227	78	2	Pine	6	2	3	70	80	5	20	32.6	50	3361	0.666667	0	NA	NA	NA	NA	#VALUE!
228	78	2	Pine	6	2	4	70	80	5	20	32.6	50	3361	0.666667	0	NA	NA	NA	NA	#VALUE!
229	78	2	Pine	6	3	1	70	80	5	20	32.6	50	3764	0.666667	0	NA	NA	NA	NA	#VALUE!
230	78	2	Pine	6	3	2	70	80	5	20	32.6	50	3764	0.666667	0	NA	NA	NA	NA	#VALUE!
231	78	2	Pine	6	3	3	70	80	5	20	32.6	50	3764	0.666667	0	NA	NA	NA	NA	#VALUE!
232	78	2	Pine	6	3	4	70	80	5	20	32.6	50	3764	0.666667	0	NA	NA	NA	NA	#VALUE!
233	78	2	Pine	6	4	1	70	80	5	20	32.6	50	3736	0.666667	16	21	9	1.8	-1.17091	0.44414
234	78	2	Pine	6	4	2	70	80	5	20	32.6	50	3736	0.666667	16	15	1	1.28	-3.2223	0.10715
235	78	2	Pine	6	4	3	70	80	5	20	32.6	50	3736	0.666667	16	10	1	0.79	-4.77686	0.0364772
236	78	2	Pine	6	4	4	70	80	5	20	32.6	50	3736	0.666667	16	18	3	1.45	-2.27042	0.20727
237	78	2	Pine	6	5	1	70	80	5	20	32.6	50	3249	0.666667	16	16	3	1.64	-2.1837	0.22011
238	78	2	Pine	6	5	2	70	80	5	20	32.6	50	3249	0.666667	16	12	2	0.96	-3.84444	0.0696161
239	78	2	Pine	6	5	3	70	80	5	20	32.6	50	3249	0.666667	16	7	1	0.58	-5.90823	0.0166512
240	78	2	Pine	6	5	4	70	80	5	20	32.6	50	3249	0.666667	16	13	1	0.78	-4.43535	0.0462195
261	267	1	Pine	7	1	1	50	60	3	14	29.8	120	3168	2	16	13	1	1.6	-2.9666	0.127928
262	267	1	Pine	7	1	2	50	60	3	14	29.8	120	3168	2	16	15	1	2.18	-2.13378	0.22786
263	267	1	Pine	7	1	3	50	60	3	14	29.8	120	3168	2	16	11	1	1.36	-3.53286	0.0863977
264	267	1	Pine	7	1	4	50	60	3	14	29.8	120	3168	2	16	20	2	1.05	-2.94562	0.129802
265	267	1	Pine	7	2	1	50	60	3	14	29.8	120	7000	2	16	12	1	1	-4.03956	0.0608096
266	267	1	Pine	7	2	2	50	60	3	14	29.8	120	7000	2	16	37	27	4.03	1.71175	3.27559
267	267	1	Pine	7	2	3	50	60	3	14	29.8	120	7000	2	16	34	46	3.17	1.31673	2.491
268	267	1	Pine	7	2	4	50	60	3	14	29.8	120	7000	2	16	20	2	1.45	-2.28577	0.205075
269	267	1	Pine	7	3	1	50	60	3	14	29.8	120	2882	2	16	29	5	1.93	-0.812409	0.56943
270	267	1	Pine	7	3	2	50	60	3	14	29.8	120	2882	2	16	21	2	1.61	-2.00344	0.249404
271	267	1	Pine	7	3	3	50	60	3	14	29.8	120	2882	2	16	28	5	2.13	-0.659997	0.63288
272	267	1	Pine	7	3	4	50	60	3	14	29.8	120	2882	2	16	28	5	1.5	-1.37684	0.38506
273	267	1	Pine	7	4	1	50	60	3	14	29.8	120	6500	2	15	25	1	1.45	-2.25174	0.20997
274	267	1	Pine	7	4	2	50	60	3	14	29.8	120	6500	2	15	20	4	1.71	-1.67003	0.314246
275	267	1	Pine	7	4	3	50	60	3	14	29.8	120	6500	2	15	33	5	2.31	-0.263978	0.832789
276	267	1	Pine	7	4	4	50	60	3	14	29.8	120	6500	2	15	30	2	1.46	-1.7037	0.306997
277	267	1	Pine	7	5	1	50	60	3	14	29.8	120	15300	2	15	22	3	2.93	-0.551257	0.682425
278	267	1	Pine	7	5	2	50	60	3	14	29.8	120	15300	2	15	10	1	0.38	-6.27301	0.0129311
279	267	1	Pine	7	5	3	50	60	3	14	29.8	120	15300	2	15	19	7	1.56	-1.70466	0.306793
280	267	1	Pine	7	5	4	50	60	3	14	29.8	120	15300	2	15	12	2	0.84	-4.11741	0.0576149
301	271	1	Pine	8	1	1	45	55	3	17	35.5	110	2238	2.83333	16	15	1	1.2	-3.35423	0.0977857
302	271	1	Pine	8	1	2	45	55	3	17	35.5	110	2238	2.83333	16	14	1	1.23	-3.40041	0.0947055
303	271	1	Pine	8	1	3	45	55	3	17	35.5	110	2238	2.83333	16	14	1	1.35	-3.2101	0.108059
304	271	1	Pine	8	1	4	45	55	3	17	35.5	110	2238	2.83333	16	18	1	1.1	-3.27669	0.103185
305	271	1	Pine	8	2	1	45	55	3	17	35.5	110	3694	2.83333	16	13	2	1.56	-2.73978	0.149708
306	271	1	Pine	8	2	2	45	55	3	17	35.5	110	3694	2.83333	16	12	1	1.11	-3.82621	0.0705009
307	271	1	Pine	8	2	3	45	55	3	17	35.5	110	3694	2.83333	16	14	3	1.34	-2.78377	0.145212
308	271	1	Pine	8	2	4	45	55	3	17	35.5	110	3694	2.83333	16	14	2	1.27	-3.05641	0.120207
309	271	1	Pine	8	3	1	45	55	3	17	35.5	110	1812	2.83333	16	26	12	5.92	1.67775	3.19928
310	271	1	Pine	8	3	2	45	55	3	17	35.5	110	1812	2.83333	16	19	10	1.92	-1.13684	0.454754
311	271	1	Pine	8	3	3	45	55	3	17	35.5	110	1812	2.83333	16	12	1	1.17	-3.7186	0.0759611
312	271	1	Pine	8	3	4	45	55	3	17	35.5	110	1812	2.83333	16	27	6	3.08	0.116283	1.08394
313	271	1	Pine	8	4	1	45	55	3	17	35.5	110	1429	2.83333	13	18	11	2.35	-0.761147	0.590027
314	271	1	Pine	8	4	2	45	55	3	17	35.5	110	1429	2.83333	13	25	21	2.77	0.295086	1.22696
315	271	1	Pine	8	4	3	45	55	3	17	35.5	110	1429	2.83333	13	20	11	2.18	-0.767053	0.587617
316	271	1	Pine	8	4	4	45	55	3	17	35.5	110	1429	2.83333	13	18	5	1.39	-2.15151	0.225077
317	271	1	Pine	8	5	1	45	55	3	17	35.5	110	2689	2.83333	16	20	5	1.28	-2.17245	0.221834
318	271	1	Pine	8	5	2	45	55	3	17	35.5	110	2689	2.83333	16	22	7	1.91	-1.08548	0.471234
319	271	1	Pine	8	5	3	45	55	3	17	35.5	110	2689	2.83333	16	10	2	1.05	-3.91666	0.0662168
320	271	1	Pine	8	5	4	45	55	3	17	35.5	110	2689	2.83333	16	31	18	3.6	1.07027	2.09982
341	74	1	Pine	9	1	1	10	20	2	14	18.7	180	5002	1.41667	16	25	15	2.54	-0.0173481	0.988047
342	74	1	Pine	9	1	2	10	20	2	14	18.7	180	5002	1.41667	16	20	12	3.05	-0.0455734	0.968905
343	74	1	Pine	9	1	3	10	20	2	14	18.7	180	5002	1.41667	16	16	12	2.29	-0.944054	0.51977
344	74	1	Pine	9	1	4	10	20	2	14	18.7	180	5002	1.41667	16	31	21	2.51	0.394943	1.31489
345	74	1	Pine	9	2	1	10	20	2	14	18.7	180	4050	1.41667	16	22	18	2.46	-0.18858	0.877469
346	74	1	Pine	9	2	2	10	20	2	14	18.7	180	4050	1.41667	16	12	9	1.7	-2.07174	0.237873
347	74	1	Pine	9	2	3	10	20	2	14	18.7	180	4050	1.41667	16	25	23	2.95	0.460352	1.37588
348	74	1	Pine	9	2	4	10	20	2	14	18.7	180	4050	1.41667	16	21	7	1.88	-1.18302	0.440429
349	74	1	Pine	9	3	1	10	20	2	14	18.7	180	7350	1.41667	16	34	9	2.65	0.294781	1.2267
350	74	1	Pine	9	3	2	10	20	2	14	18.7	180	7350	1.41667	16	28	29	2.83	0.62738	1.54476
351	74	1	Pine	9	3	3	10	20	2	14	18.7	180	7350	1.41667	16	21	20	2.35	-0.304925	0.809484
352	74	1	Pine	9	3	4	10	20	2	14	18.7	180	7350	1.41667	16	29	15	1.82	-0.490846	0.711608
353	74	1	Pine	9	4	1	10	20	2	14	18.7	180	3685	1.41667	16	13	13	2.61	-0.935379	0.522905
354	74	1	Pine	9	4	2	10	20	2	14	18.7	180	3685	1.41667	16	15	17	2.77	-0.505462	0.704435
355	74	1	Pine	9	4	3	10	20	2	14	18.7	180	3685	1.41667	16	15	15	2.2	-1.02675	0.490814
356	74	1	Pine	9	4	4	10	20	2	14	18.7	180	3685	1.41667	16	30	22	1.89	-0.212276	0.863174
357	74	1	Pine	9	5	1	10	20	2	14	18.7	180	6655	1.41667	16	33	19	2.83	0.687609	1.61061
358	74	1	Pine	9	5	2	10	20	2	14	18.7	180	6655	1.41667	16	35	16	3.45	1.10594	2.1524
359	74	1	Pine	9	5	3	10	20	2	14	18.7	180	6655	1.41667	16	29	13	3.29	0.661972	1.58224
360	74	1	Pine	9	5	4	10	20	2	14	18.7	180	6655	1.41667	16	27	15	2.65	0.177137	1.13064
381	318	1	Pine	10	1	1	50	60	3	14	71.3	100	10400	3.75	16	25	6	2.24	-0.642548	0.640581
382	318	1	Pine	10	1	2	50	60	3	14	71.3	100	10400	3.75	16	21	1	0.97	-3.31785	0.100283
383	318	1	Pine	10	1	3	50	60	3	14	71.3	100	10400	3.75	16	16	6	1.04	-2.83626	0.140024
384	318	1	Pine	10	1	4	50	60	3	14	71.3	100	10400	3.75	16	27	1	1.23	-2.48032	0.179205
385	318	1	Pine	10	2	1	50	60	3	14	71.3	100	4600	3.75	16	22	4	1.38	-1.97483	0.2544
386	318	1	Pine	10	2	2	50	60	3	14	71.3	100	4600	3.75	16	27	6	1.82	-0.959209	0.514339
387	318	1	Pine	10	2	3	50	60	3	14	71.3	100	4600	3.75	16	31	18	3.37	0.935302	1.91229
388	318	1	Pine	10	2	4	50	60	3	14	71.3	100	4600	3.75	16	16	2	1.27	-2.86934	0.136849
389	318	1	Pine	10	3	1	50	60	3	14	71.3	100	3075	3.75	16	19	2	1.24	-2.67747	0.156316
390	318	1	Pine	10	3	2	50	60	3	14	71.3	100	3075	3.75	16	15	2	1.25	-2.99221	0.125677
391	318	1	Pine	10	3	3	50	60	3	14	71.3	100	3075	3.75	16	18	2	1.23	-2.76976	0.146628
392	318	1	Pine	10	3	4	50	60	3	14	71.3	100	3075	3.75	16	27	8	1.85	-0.810167	0.570316
393	318	1	Pine	10	4	1	50	60	3	14	71.3	100	6100	3.75	16	27	14	2.47	0.00560977	1.0039
394	318	1	Pine	10	4	2	50	60	3	14	71.3	100	6100	3.75	16	20	2	1.69	-1.97266	0.254783
395	318	1	Pine	10	4	3	50	60	3	14	71.3	100	6100	3.75	16	25	3	2.16	-0.995469	0.501573
396	318	1	Pine	10	4	4	50	60	3	14	71.3	100	6100	3.75	16	13	2	0.92	-3.81931	0.0708392
397	318	1	Pine	10	5	1	50	60	3	14	71.3	100	3385	3.75	14	22	10	2.02	-0.827668	0.563439
398	318	1	Pine	10	5	2	50	60	3	14	71.3	100	3385	3.75	14	21	4	2.22	-1.06809	0.476949
399	318	1	Pine	10	5	3	50	60	3	14	71.3	100	3385	3.75	14	16	5	1.74	-1.8574	0.275973
400	318	1	Pine	10	5	4	50	60	3	14	71.3	100	3385	3.75	14	20	7	2.2	-0.930035	0.524846

## Sheet: Bilberry cover and berries
ID	Stand Id	Territory	Tree	Pair	Plot	Plant	TableAge	Age	Logging class	Site productivity	Area	Tree density	Light (lux)	Light (dens)	Frequency (1-16)	Cover (%)	Height	Shoots	Stem	Log2(Drymass)	Dryweight	Berries
1	79	1	Pine	1	1	1	35	45	3	17	16.6	150	4000	2.75	16	25	13	4	2.1	-1.85353	0.276714	0
5	79	1	Pine	1	2	1	35	45	3	17	16.6	150	4200	2.75	16	30	18	2	1.35	-2.57946	0.167304	0
9	79	1	Pine	1	3	1	35	45	3	17	16.6	150	82000	2.75	16	35	13	3	1.15	-3.20018	0.108805	2
13	79	1	Pine	1	4	1	35	45	3	17	16.6	150	49500	2.75	15	10	19	3	1.58	-2.01915	0.246704	0
17	79	1	Pine	1	5	1	35	45	3	17	16.6	150	1989	2.75	16	30	9	2	1.06	-4.04488	0.0605855	0
21	81.1	1	Spruce	1	1	1	45	55	3	17	24	125	375	1.16667	0	0	NA	NA	NA	NA	#VALUE!	0
25	81.1	1	Spruce	1	2	1	45	55	3	17	24	125	348	1.16667	0	0	NA	NA	NA	NA	#VALUE!	0
29	81.1	1	Spruce	1	3	1	45	55	3	17	24	125	542	1.16667	0	0	NA	NA	NA	NA	#VALUE!	0
33	81.1	1	Spruce	1	4	1	45	55	3	17	24	125	289	1.16667	0	0	NA	NA	NA	NA	#VALUE!	0
37	81.1	1	Spruce	1	5	1	45	55	3	17	24	125	313	1.16667	0	0	NA	NA	NA	NA	#VALUE!	0
41	70	1	Pine	2	1	1	50	60	3	17	5.8	90	2356	1.75	16	45	27	4	3.45	0.185242	1.13701	1
45	70	1	Pine	2	2	1	50	60	3	17	5.8	90	50500	1.75	16	95	39	36	3.17	1.41042	2.65814	10
49	70	1	Pine	2	3	1	50	60	3	17	5.8	90	14200	1.75	16	40	18	1	1.88	-2.18103	0.220519	0
53	70	1	Pine	2	4	1	50	60	3	17	5.8	90	1922	1.75	16	35	12	1	1.07	-3.90124	0.0669281	12
57	70	1	Pine	2	5	1	50	60	3	17	5.8	90	1891	1.75	16	35	21	3	1.12	-2.58238	0.166966	17
61	75	1	Spruce	2	1	1	50	60	3	17	9.7	150	671	2.41667	0	0	NA	NA	NA	NA	#VALUE!	0
65	75	1	Spruce	2	2	1	50	60	3	17	9.7	150	1062	2.41667	0	0	NA	NA	NA	NA	#VALUE!	0
69	75	1	Spruce	2	3	1	50	60	3	17	9.7	150	2683	2.41667	0	0	NA	NA	NA	NA	#VALUE!	0
73	75	1	Spruce	2	4	1	50	60	3	17	9.7	150	486	2.41667	0	0	NA	NA	NA	NA	#VALUE!	0
77	75	1	Spruce	2	5	1	50	60	3	17	9.7	150	1115	2.41667	0	0	NA	NA	NA	NA	#VALUE!	0
81	88	1	Spruce	3	1	1	20	30	2	17	42.6	200	2731	9.91667	15	15	22	4	1.71	-1.53651	0.344718	0
85	88	1	Spruce	3	2	1	20	30	2	17	42.6	200	720	9.91667	1	1	29	7	1.52	-1.16538	0.445847	0
89	88	1	Spruce	3	3	1	20	30	2	17	42.6	200	723	9.91667	15	5	30	1	2.38	-0.9833	0.505821	0
93	88	1	Spruce	3	4	1	20	30	2	17	42.6	200	849	9.91667	11	5	31	7	3.79	0.795834	1.73608	0
97	88	1	Spruce	3	5	1	20	30	2	17	42.6	200	640	9.91667	6	1	12	1	1.1	-3.84472	0.0696026	0
101	93	1	Pine	3	1	1	20	30	2	17	47.7	250	10300	10.6667	16	90	50	27	3.75	1.98636	3.96237	7
105	93	1	Pine	3	2	1	20	30	2	17	47.7	250	11500	10.6667	16	70	49	63	5	2.8867	7.39575	11
109	93	1	Pine	3	3	1	20	30	2	17	47.7	250	10100	10.6667	16	80	40	16	2.61	0.722601	1.65015	5
113	93	1	Pine	3	4	1	20	30	2	17	47.7	250	8700	10.6667	16	40	20	2	1.3	-2.50901	0.175676	12
117	93	1	Pine	3	5	1	20	30	2	17	47.7	250	8200	10.6667	16	30	34	11	2.04	-0.159378	0.895411	10
121	53.6	1	Pine	4	1	1	55	65	4	17	51.6	80	4900	4.83333	16	85	25	1	1.39	-2.33813	0.197766	49
125	53.6	1	Pine	4	2	1	55	65	4	17	51.6	80	4800	4.83333	16	65	18	2	1.45	-2.43337	0.185132	44
129	53.6	1	Pine	4	3	1	55	65	4	17	51.6	80	7100	4.83333	16	90	26	8	2.45	-0.28879	0.818588	10
133	53.6	1	Pine	4	4	1	55	65	4	17	51.6	80	19200	4.83333	16	30	11	2	1.16	-3.57946	0.0836515	8
137	53.6	1	Pine	4	5	1	55	65	4	17	51.6	80	51800	4.83333	13	10	17	8	1.95	-1.35064	0.392117	10
141	71	1	Spruce	4	1	1	55	65	4	17	15.6	70	30500	3.33333	0	0	NA	NA	NA	NA	#VALUE!	0
145	71	1	Spruce	4	2	1	55	65	4	17	15.6	70	4800	3.33333	0	0	NA	NA	NA	NA	#VALUE!	0
149	71	1	Spruce	4	3	1	55	65	4	17	15.6	70	13700	3.33333	0	0	NA	NA	NA	NA	#VALUE!	0
153	71	1	Spruce	4	4	1	55	65	4	17	15.6	70	95000	3.33333	0	0	NA	NA	NA	NA	#VALUE!	0
157	71	1	Spruce	4	5	1	55	65	4	17	15.6	70	2557	3.33333	0	0	NA	NA	NA	NA	#VALUE!	0
161	295	1	Pine	5	1	1	20	30	2	11	16.9	40	3370	12.6667	16	40	33	49	3.62	1.57166	2.97247	1
165	295	1	Pine	5	2	1	20	30	2	11	16.9	40	3700	12.6667	16	50	22	12	1.54	-1.30904	0.403589	5
169	295	1	Pine	5	3	1	20	30	2	11	16.9	40	3590	12.6667	16	40	23	11	1.55	-1.26851	0.415089	0
173	295	1	Pine	5	4	1	20	30	2	11	16.9	40	4500	12.6667	15	25	15	4	1.32	-2.60224	0.164682	0
177	295	1	Pine	5	5	1	20	30	2	11	16.9	40	5900	12.6667	16	45	22	10	3	-0.0191175	0.986836	3
181	357	1	Spruce	5	1	1	20	30	2	11	30.5	150	11700	20.0833	0	0	NA	NA	NA	NA	#VALUE!	0
185	357	1	Spruce	5	2	1	20	30	2	11	30.5	150	15600	20.0833	0	0	NA	NA	NA	NA	#VALUE!	0
189	357	1	Spruce	5	3	1	20	30	2	11	30.5	150	6200	20.0833	0	0	NA	NA	NA	NA	#VALUE!	0
193	357	1	Spruce	5	4	1	20	30	2	11	30.5	150	22800	20.0833	5	6	29	9	2.72	0.125244	1.09069	5
197	357	1	Spruce	5	5	1	20	30	2	11	30.5	150	15100	20.0833	2	2	9	1	0.73	-5.08594	0.0294429	0
201	77	2	Spruce	6	1	1	90	100	5	20	9.9	29	1678	1.25	16	10	10	1	0.75	-4.88308	0.033888	0
205	77	2	Spruce	6	2	1	90	100	5	20	9.9	29	1810	1.25	6	5	16	2	1.41	-2.65557	0.158707	0
209	77	2	Spruce	6	3	1	90	100	5	20	9.9	29	1574	1.25	2	1	19	6	2.33	-0.946481	0.518897	0
213	77	2	Spruce	6	4	1	90	100	5	20	9.9	29	1236	1.25	16	5	17	1	0.91	-3.74441	0.074614	0
217	77	2	Spruce	6	5	1	90	100	5	20	9.9	29	1247	1.25	16	5	19	6	1.2	-2.30297	0.202646	0
221	78	2	Pine	6	1	1	70	80	5	20	32.6	50	3100	0.666667	0	0	NA	NA	NA	NA	#VALUE!	0
225	78	2	Pine	6	2	1	70	80	5	20	32.6	50	3361	0.666667	0	0	NA	NA	NA	NA	#VALUE!	0
229	78	2	Pine	6	3	1	70	80	5	20	32.6	50	3764	0.666667	0	0	NA	NA	NA	NA	#VALUE!	0
233	78	2	Pine	6	4	1	70	80	5	20	32.6	50	3736	0.666667	16	10	21	9	1.8	-1.17091	0.44414	0
237	78	2	Pine	6	5	1	70	80	5	20	32.6	50	3249	0.666667	16	20	16	3	1.64	-2.1837	0.22011	0
241	239	1	Spruce	7	1	1	50	60	3	14	35.9	150	1098	0.416667	14	10	13	1	1.21	-3.53774	0.0861061	0
245	239	1	Spruce	7	2	1	50	60	3	14	35.9	150	956	0.416667	13	3	25	11	1.58	-1.11251	0.462489	0
249	239	1	Spruce	7	3	1	50	60	3	14	35.9	150	2283	0.416667	15	15	14	6	1.3	-2.56715	0.168737	0
253	239	1	Spruce	7	4	1	50	60	3	14	35.9	150	886	0.416667	14	3	7	2	0.88	-4.7774	0.0364635	0
257	239	1	Spruce	7	5	1	50	60	3	14	35.9	150	2286	0.416667	14	1	11	1	1	-4.16145	0.0558827	0
261	267	1	Pine	7	1	1	50	60	3	14	29.8	120	3168	2	16	80	13	1	1.6	-2.9666	0.127928	9
265	267	1	Pine	7	2	1	50	60	3	14	29.8	120	7000	2	16	70	12	1	1	-4.03956	0.0608096	26
269	267	1	Pine	7	3	1	50	60	3	14	29.8	120	2882	2	16	85	29	5	1.93	-0.812409	0.56943	8
273	267	1	Pine	7	4	1	50	60	3	14	29.8	120	6500	2	15	30	25	1	1.45	-2.25174	0.20997	8
277	267	1	Pine	7	5	1	50	60	3	14	29.8	120	15300	2	15	20	22	3	2.93	-0.551257	0.682425	34
281	225	1	Spruce	8	1	1	45	55	3	17	55.6	150	446	3	4	1	8	1	0.79	-5.08947	0.0293709	0
285	225	1	Spruce	8	2	1	45	55	3	17	55.6	150	561	3	16	10	11	1	1.47	-3.37386	0.0964642	0
289	225	1	Spruce	8	3	1	45	55	3	17	55.6	150	377	3	1	1	9	1	0.58	-5.55616	0.0212534	0
293	225	1	Spruce	8	4	1	45	55	3	17	55.6	150	480	3	16	10	19	4	1.6	-1.87782	0.272095	0
297	225	1	Spruce	8	5	1	45	55	3	17	55.6	150	333	3	0	0	NA	NA	NA	NA	#VALUE!	0
301	271	1	Pine	8	1	1	45	55	3	17	35.5	110	2238	2.83333	16	10	15	1	1.2	-3.35423	0.0977857	6
305	271	1	Pine	8	2	1	45	55	3	17	35.5	110	3694	2.83333	16	70	13	2	1.56	-2.73978	0.149708	23
309	271	1	Pine	8	3	1	45	55	3	17	35.5	110	1812	2.83333	16	80	26	12	5.92	1.67775	3.19928	2
313	271	1	Pine	8	4	1	45	55	3	17	35.5	110	1429	2.83333	13	10	18	11	2.35	-0.761147	0.590027	2
317	271	1	Pine	8	5	1	45	55	3	17	35.5	110	2689	2.83333	16	70	20	5	1.28	-2.17245	0.221834	4
321	70.1	2	Spruce	9	1	1	65	75	4	20	11.2	61	449	0	0	0	NA	NA	NA	NA	#VALUE!	0
325	70.1	2	Spruce	9	2	1	65	75	4	20	11.2	61	515	0	0	0	NA	NA	NA	NA	#VALUE!	0
329	70.1	2	Spruce	9	3	1	65	75	4	20	11.2	61	494	0	0	0	NA	NA	NA	NA	#VALUE!	0
333	70.1	2	Spruce	9	4	1	65	75	4	20	11.2	61	494	0	0	0	NA	NA	NA	NA	#VALUE!	0
337	70.1	2	Spruce	9	5	1	65	75	4	20	11.2	61	544	0	0	0	NA	NA	NA	NA	#VALUE!	0
341	74	1	Pine	9	1	1	10	20	2	14	18.7	180	5002	1.41667	16	60	25	15	2.54	-0.0173481	0.988047	9
345	74	1	Pine	9	2	1	10	20	2	14	18.7	180	4050	1.41667	16	40	22	18	2.46	-0.18858	0.877469	13
349	74	1	Pine	9	3	1	10	20	2	14	18.7	180	7350	1.41667	16	55	34	9	2.65	0.294781	1.2267	31
353	74	1	Pine	9	4	1	10	20	2	14	18.7	180	3685	1.41667	16	70	13	13	2.61	-0.935379	0.522905	2
357	74	1	Pine	9	5	1	10	20	2	14	18.7	180	6655	1.41667	16	65	33	19	2.83	0.687609	1.61061	5
361	314	1	Spruce	10	1	1	45	55	3	14	27.9	150	1073	1.25	0	0	NA	NA	NA	NA	#VALUE!	0
365	314	1	Spruce	10	2	1	45	55	3	14	27.9	150	497	1.25	0	0	NA	NA	NA	NA	#VALUE!	0
369	314	1	Spruce	10	3	1	45	55	3	14	27.9	150	768	1.25	0	0	NA	NA	NA	NA	#VALUE!	0
373	314	1	Spruce	10	4	1	45	55	3	14	27.9	150	715	1.25	0	0	NA	NA	NA	NA	#VALUE!	0
377	314	1	Spruce	10	5	1	45	55	3	14	27.9	150	1499	1.25	0	0	NA	NA	NA	NA	#VALUE!	0
381	318	1	Pine	10	1	1	50	60	3	14	71.3	100	10400	3.75	16	80	25	6	2.24	-0.642548	0.640581	5
385	318	1	Pine	10	2	1	50	60	3	14	71.3	100	4600	3.75	16	90	22	4	1.38	-1.97483	0.2544	11
389	318	1	Pine	10	3	1	50	60	3	14	71.3	100	3075	3.75	16	40	19	2	1.24	-2.67747	0.156316	30
393	318	1	Pine	10	4	1	50	60	3	14	71.3	100	6100	3.75	16	60	27	14	2.47	0.00560977	1.0039	27
397	318	1	Pine	10	5	1	50	60	3	14	71.3	100	3385	3.75	14	24	22	10	2.02	-0.827668	0.563439	18
